# Supplementary material for: Outcome-Orientated Organ Allocation—A Composite Risk Model for Pancreas Graft Evaluation and Acceptance
Source: J Clin Med. 2024 Aug 31;13(17):5177. doi: 10.3390/jcm13175177 (PMC11396207; doi:10.3390/jcm13175177)
Supplement: Supplementary file 1 [file jcm-13-05177-s001.zip]

Archive with 1 entries (1 files):
- jcm-3103643-supplementary.pdf
